# Supplementary material for: Descriptions of hitherto unknown larvae of the genus Hydropsyche Pictet, 1834 from China (Trichoptera, Hydropsychidae)
Source: Biodivers Data J. 2025 Mar 17;13:e151321. doi: 10.3897/BDJ.13.e151321 (PMC11933909; doi:10.3897/BDJ.13.e151321)
Supplement: XML Treatment for Hydropsyche kozhantschikovi [file BDJ.13.e151321-treatment2.xml]

<!DOCTYPE tp:taxon-treatment
  PUBLIC "-//TaxonX//DTD Taxonomic Treatment Publishing DTD v0 20100105//EN" "tax-treatment-NSO.dtd">
<tp:taxon-treatment xmlns:tp="http://www.plazi.org/taxpub"><tp:treatment-meta><mixed-citation publication-type="journal"><person-group><name><surname>Ge</surname><given-names>Xinyu</given-names></name><name><surname>Wang</surname><given-names>Jingyuan</given-names></name><name><surname>Chai</surname><given-names>Lu</given-names></name><name><surname>Yan</surname><given-names>Chuncai</given-names></name></person-group><article-title>Descriptions of hitherto unknown larvae of the genus <italic><tp:taxon-name><tp:taxon-name-part taxon-name-part-type="genus" reg="Hydropsyche">Hydropsyche</tp:taxon-name-part></tp:taxon-name></italic> Pictet, 1834 from China (<tp:taxon-name><tp:taxon-name-part taxon-name-part-type="order">Trichoptera</tp:taxon-name-part></tp:taxon-name>, <tp:taxon-name><tp:taxon-name-part taxon-name-part-type="family">Hydropsychidae</tp:taxon-name-part></tp:taxon-name>)</article-title><source>Biodivers Data J</source><day>17</day><month>03</month><year>2025</year><volume>13</volume><pub-id pub-id-type="doi">10.3897/BDJ.13.e151321</pub-id></mixed-citation></tp:treatment-meta><tp:nomenclature><tp:taxon-name>
            <object-id xmlns:xlink="http://www.w3.org/1999/xlink" content-type="arpha" xlink:type="simple">31E0EE62-768F-5A0C-8937-BD38495C68AB</object-id>
            <tp:taxon-name-part taxon-name-part-type="genus">Hydropsyche</tp:taxon-name-part>
            <tp:taxon-name-part taxon-name-part-type="species">kozhantschikovi</tp:taxon-name-part>
          </tp:taxon-name><tp:taxon-authority>Martynov, 1924</tp:taxon-authority></tp:nomenclature><tp:treatment-sec sec-type="materials"><title>Materials</title><list list-type="alpha-lower" list-content="occurrences"><list-item><p><bold>Type status:</bold> <named-content xmlns:xlink="http://www.w3.org/1999/xlink" content-type="dwc:typeStatus" xlink:type="simple">Other material</named-content>. <bold>Occurrence:</bold> sex: <named-content xmlns:xlink="http://www.w3.org/1999/xlink" content-type="dwc:sex" xlink:type="simple">1 male</named-content>; lifeStage: <named-content xmlns:xlink="http://www.w3.org/1999/xlink" content-type="dwc:lifeStage" xlink:type="simple">1 adult 3 larvae</named-content>; occurrenceID: <named-content xmlns:xlink="http://www.w3.org/1999/xlink" content-type="dwc:occurrenceID" xlink:type="simple">CDE781DD-6C19-5330-914A-FCBA86E5D750</named-content>; <bold>Location:</bold> country: <named-content xmlns:xlink="http://www.w3.org/1999/xlink" content-type="dwc:country" xlink:type="simple">China</named-content>; stateProvince: <named-content xmlns:xlink="http://www.w3.org/1999/xlink" content-type="dwc:stateProvince" xlink:type="simple">Liaoning</named-content>; county: <named-content xmlns:xlink="http://www.w3.org/1999/xlink" content-type="dwc:county" xlink:type="simple">Benxi Manchu Autonomous county</named-content>; verbatimLocality: <named-content xmlns:xlink="http://www.w3.org/1999/xlink" content-type="dwc:verbatimLocality" xlink:type="simple">Caohezhang Town, Hujiabaozi River</named-content>; verbatimDepth: <named-content xmlns:xlink="http://www.w3.org/1999/xlink" content-type="dwc:verbatimDepth" xlink:type="simple">518 m</named-content>; verbatimLatitude: <named-content xmlns:xlink="http://www.w3.org/1999/xlink" content-type="dwc:verbatimLatitude" xlink:type="simple">41°7'15" N</named-content>; verbatimLongitude: <named-content xmlns:xlink="http://www.w3.org/1999/xlink" content-type="dwc:verbatimLongitude" xlink:type="simple">124°14'17" E</named-content>; verbatimCoordinateSystem: <named-content xmlns:xlink="http://www.w3.org/1999/xlink" content-type="dwc:verbatimCoordinateSystem" xlink:type="simple">degrees minutes seconds</named-content>; <bold>Identification:</bold> identifiedBy: <named-content xmlns:xlink="http://www.w3.org/1999/xlink" content-type="dwc:identifiedBy" xlink:type="simple">Xinyu Ge</named-content>; <bold>Event:</bold> samplingProtocol: <named-content xmlns:xlink="http://www.w3.org/1999/xlink" content-type="dwc:samplingProtocol" xlink:type="simple">D-frame aquatic net</named-content>; eventDate: <named-content xmlns:xlink="http://www.w3.org/1999/xlink" content-type="dwc:eventDate" xlink:type="simple">26 Jul 2023</named-content>; <bold>Record Level:</bold> institutionCode: <named-content xmlns:xlink="http://www.w3.org/1999/xlink" content-type="dwc:institutionCode" xlink:type="simple">Tianjin Normal University, Tianjin, China (TJNU)</named-content></p></list-item><list-item><p><bold>Type status:</bold> <named-content xmlns:xlink="http://www.w3.org/1999/xlink" content-type="dwc:typeStatus" xlink:type="simple">Other material</named-content>. <bold>Occurrence:</bold> lifeStage: <named-content xmlns:xlink="http://www.w3.org/1999/xlink" content-type="dwc:lifeStage" xlink:type="simple">2 larvae</named-content>; occurrenceID: <named-content xmlns:xlink="http://www.w3.org/1999/xlink" content-type="dwc:occurrenceID" xlink:type="simple">D839D75E-7B14-5085-A1AC-9B1DA5AFCD86</named-content>; <bold>Location:</bold> country: <named-content xmlns:xlink="http://www.w3.org/1999/xlink" content-type="dwc:country" xlink:type="simple">China</named-content>; stateProvince: <named-content xmlns:xlink="http://www.w3.org/1999/xlink" content-type="dwc:stateProvince" xlink:type="simple">Tianjin</named-content>; county: <named-content xmlns:xlink="http://www.w3.org/1999/xlink" content-type="dwc:county" xlink:type="simple">Jizhou</named-content>; locality: <named-content xmlns:xlink="http://www.w3.org/1999/xlink" content-type="dwc:locality" xlink:type="simple">Baxianshan</named-content>; verbatimDepth: <named-content xmlns:xlink="http://www.w3.org/1999/xlink" content-type="dwc:verbatimDepth" xlink:type="simple">293 m</named-content>; verbatimLatitude: <named-content xmlns:xlink="http://www.w3.org/1999/xlink" content-type="dwc:verbatimLatitude" xlink:type="simple">41°0'41"N</named-content>; verbatimLongitude: <named-content xmlns:xlink="http://www.w3.org/1999/xlink" content-type="dwc:verbatimLongitude" xlink:type="simple">124°13'14" E</named-content>; verbatimCoordinateSystem: <named-content xmlns:xlink="http://www.w3.org/1999/xlink" content-type="dwc:verbatimCoordinateSystem" xlink:type="simple">degrees minutes seconds</named-content>; <bold>Identification:</bold> identifiedBy: <named-content xmlns:xlink="http://www.w3.org/1999/xlink" content-type="dwc:identifiedBy" xlink:type="simple">Xinyu Ge</named-content>; <bold>Event:</bold> samplingProtocol: <named-content xmlns:xlink="http://www.w3.org/1999/xlink" content-type="dwc:samplingProtocol" xlink:type="simple">D-frame aquatic net</named-content>; eventDate: <named-content xmlns:xlink="http://www.w3.org/1999/xlink" content-type="dwc:eventDate" xlink:type="simple">2 Jul 2023</named-content>; <bold>Record Level:</bold> institutionCode: <named-content xmlns:xlink="http://www.w3.org/1999/xlink" content-type="dwc:institutionCode" xlink:type="simple">Tianjin Normal University, Tianjin, China (TJNU)</named-content></p></list-item><list-item><p><bold>Type status:</bold> <named-content xmlns:xlink="http://www.w3.org/1999/xlink" content-type="dwc:typeStatus" xlink:type="simple">Other material</named-content>. <bold>Occurrence:</bold> lifeStage: <named-content xmlns:xlink="http://www.w3.org/1999/xlink" content-type="dwc:lifeStage" xlink:type="simple">10 larvae</named-content>; occurrenceID: <named-content xmlns:xlink="http://www.w3.org/1999/xlink" content-type="dwc:occurrenceID" xlink:type="simple">D375F30C-6ECC-58E5-A48A-6776056DD83B</named-content>; <bold>Location:</bold> country: <named-content xmlns:xlink="http://www.w3.org/1999/xlink" content-type="dwc:country" xlink:type="simple">China</named-content>; stateProvince: <named-content xmlns:xlink="http://www.w3.org/1999/xlink" content-type="dwc:stateProvince" xlink:type="simple">Liaoning</named-content>; county: <named-content xmlns:xlink="http://www.w3.org/1999/xlink" content-type="dwc:county" xlink:type="simple">Huanren Manchu Autonomous county</named-content>; locality: <named-content xmlns:xlink="http://www.w3.org/1999/xlink" content-type="dwc:locality" xlink:type="simple">Toudao Gou Men, Da Er River</named-content>; verbatimDepth: <named-content xmlns:xlink="http://www.w3.org/1999/xlink" content-type="dwc:verbatimDepth" xlink:type="simple">555 m</named-content>; verbatimLatitude: <named-content xmlns:xlink="http://www.w3.org/1999/xlink" content-type="dwc:verbatimLatitude" xlink:type="simple">41°25'5" N</named-content>; verbatimLongitude: <named-content xmlns:xlink="http://www.w3.org/1999/xlink" content-type="dwc:verbatimLongitude" xlink:type="simple">124°52'3" E</named-content>; verbatimCoordinateSystem: <named-content xmlns:xlink="http://www.w3.org/1999/xlink" content-type="dwc:verbatimCoordinateSystem" xlink:type="simple">degrees minutes seconds</named-content>; <bold>Identification:</bold> identifiedBy: <named-content xmlns:xlink="http://www.w3.org/1999/xlink" content-type="dwc:identifiedBy" xlink:type="simple">Xinyu Ge</named-content>; <bold>Event:</bold> samplingProtocol: <named-content xmlns:xlink="http://www.w3.org/1999/xlink" content-type="dwc:samplingProtocol" xlink:type="simple">D-frame aquatic net</named-content>; eventDate: <named-content xmlns:xlink="http://www.w3.org/1999/xlink" content-type="dwc:eventDate" xlink:type="simple">29 Jul 2023</named-content>; <bold>Record Level:</bold> institutionCode: <named-content xmlns:xlink="http://www.w3.org/1999/xlink" content-type="dwc:institutionCode" xlink:type="simple">Tianjin Normal University, Tianjin, China (TJNU)</named-content></p></list-item><list-item><p><bold>Type status:</bold> <named-content xmlns:xlink="http://www.w3.org/1999/xlink" content-type="dwc:typeStatus" xlink:type="simple">Other material</named-content>. <bold>Occurrence:</bold> sex: <named-content xmlns:xlink="http://www.w3.org/1999/xlink" content-type="dwc:sex" xlink:type="simple">1 male</named-content>; lifeStage: <named-content xmlns:xlink="http://www.w3.org/1999/xlink" content-type="dwc:lifeStage" xlink:type="simple">adult</named-content>; occurrenceID: <named-content xmlns:xlink="http://www.w3.org/1999/xlink" content-type="dwc:occurrenceID" xlink:type="simple">E0014630-D255-5051-8DA0-BD1C56799E13</named-content>; <bold>Location:</bold> country: <named-content xmlns:xlink="http://www.w3.org/1999/xlink" content-type="dwc:country" xlink:type="simple">China</named-content>; stateProvince: <named-content xmlns:xlink="http://www.w3.org/1999/xlink" content-type="dwc:stateProvince" xlink:type="simple">Liaoning</named-content>; county: <named-content xmlns:xlink="http://www.w3.org/1999/xlink" content-type="dwc:county" xlink:type="simple">Xinbin Manchu Autonomous county</named-content>; locality: <named-content xmlns:xlink="http://www.w3.org/1999/xlink" content-type="dwc:locality" xlink:type="simple">Wudaogou Village, Juliu River</named-content>; verbatimDepth: <named-content xmlns:xlink="http://www.w3.org/1999/xlink" content-type="dwc:verbatimDepth" xlink:type="simple">413 m</named-content>; verbatimLatitude: <named-content xmlns:xlink="http://www.w3.org/1999/xlink" content-type="dwc:verbatimLatitude" xlink:type="simple">41°31'52" N</named-content>; verbatimLongitude: <named-content xmlns:xlink="http://www.w3.org/1999/xlink" content-type="dwc:verbatimLongitude" xlink:type="simple">125°11'46" E</named-content>; verbatimCoordinateSystem: <named-content xmlns:xlink="http://www.w3.org/1999/xlink" content-type="dwc:verbatimCoordinateSystem" xlink:type="simple">degrees minutes seconds</named-content>; <bold>Identification:</bold> identifiedBy: <named-content xmlns:xlink="http://www.w3.org/1999/xlink" content-type="dwc:identifiedBy" xlink:type="simple">Xinyu Ge</named-content>; <bold>Event:</bold> samplingProtocol: <named-content xmlns:xlink="http://www.w3.org/1999/xlink" content-type="dwc:samplingProtocol" xlink:type="simple">UV light trap</named-content>; eventDate: <named-content xmlns:xlink="http://www.w3.org/1999/xlink" content-type="dwc:eventDate" xlink:type="simple">29 Jul 2023</named-content>; <bold>Record Level:</bold> institutionCode: <named-content xmlns:xlink="http://www.w3.org/1999/xlink" content-type="dwc:institutionCode" xlink:type="simple">Tianjin Normal University, Tianjin, China (TJNU)</named-content></p></list-item><list-item><p><bold>Type status:</bold> <named-content xmlns:xlink="http://www.w3.org/1999/xlink" content-type="dwc:typeStatus" xlink:type="simple">Other material</named-content>. <bold>Occurrence:</bold> sex: <named-content xmlns:xlink="http://www.w3.org/1999/xlink" content-type="dwc:sex" xlink:type="simple">1 male</named-content>; lifeStage: <named-content xmlns:xlink="http://www.w3.org/1999/xlink" content-type="dwc:lifeStage" xlink:type="simple">adult</named-content>; occurrenceID: <named-content xmlns:xlink="http://www.w3.org/1999/xlink" content-type="dwc:occurrenceID" xlink:type="simple">EB85CDF7-9041-524C-9469-DB7672FE4965</named-content>; <bold>Location:</bold> country: <named-content xmlns:xlink="http://www.w3.org/1999/xlink" content-type="dwc:country" xlink:type="simple">China</named-content>; stateProvince: <named-content xmlns:xlink="http://www.w3.org/1999/xlink" content-type="dwc:stateProvince" xlink:type="simple">Heilongjiang</named-content>; county: <named-content xmlns:xlink="http://www.w3.org/1999/xlink" content-type="dwc:county" xlink:type="simple">Human county</named-content>; locality: <named-content xmlns:xlink="http://www.w3.org/1999/xlink" content-type="dwc:locality" xlink:type="simple">Huma River</named-content>; verbatimDepth: <named-content xmlns:xlink="http://www.w3.org/1999/xlink" content-type="dwc:verbatimDepth" xlink:type="simple">413 m</named-content>; verbatimLatitude: <named-content xmlns:xlink="http://www.w3.org/1999/xlink" content-type="dwc:verbatimLatitude" xlink:type="simple">51°39'52" N</named-content>; verbatimLongitude: <named-content xmlns:xlink="http://www.w3.org/1999/xlink" content-type="dwc:verbatimLongitude" xlink:type="simple">126°36'27" E</named-content>; verbatimCoordinateSystem: <named-content xmlns:xlink="http://www.w3.org/1999/xlink" content-type="dwc:verbatimCoordinateSystem" xlink:type="simple">degrees minutes seconds</named-content>; <bold>Identification:</bold> identifiedBy: <named-content xmlns:xlink="http://www.w3.org/1999/xlink" content-type="dwc:identifiedBy" xlink:type="simple">Xinyu Ge</named-content>; <bold>Event:</bold> samplingProtocol: <named-content xmlns:xlink="http://www.w3.org/1999/xlink" content-type="dwc:samplingProtocol" xlink:type="simple">UV light trap</named-content>; eventDate: <named-content xmlns:xlink="http://www.w3.org/1999/xlink" content-type="dwc:eventDate" xlink:type="simple">6 Jul 2024</named-content>; <bold>Record Level:</bold> institutionCode: <named-content xmlns:xlink="http://www.w3.org/1999/xlink" content-type="dwc:institutionCode" xlink:type="simple">Tianjin Normal University, Tianjin, China (TJNU)</named-content></p></list-item><list-item><p><bold>Type status:</bold> <named-content xmlns:xlink="http://www.w3.org/1999/xlink" content-type="dwc:typeStatus" xlink:type="simple">Other material</named-content>. <bold>Occurrence:</bold> sex: <named-content xmlns:xlink="http://www.w3.org/1999/xlink" content-type="dwc:sex" xlink:type="simple">2 males</named-content>; lifeStage: <named-content xmlns:xlink="http://www.w3.org/1999/xlink" content-type="dwc:lifeStage" xlink:type="simple">adult</named-content>; occurrenceID: <named-content xmlns:xlink="http://www.w3.org/1999/xlink" content-type="dwc:occurrenceID" xlink:type="simple">6807AE21-4CED-51B8-9C6B-797444AA7979</named-content>; <bold>Location:</bold> country: <named-content xmlns:xlink="http://www.w3.org/1999/xlink" content-type="dwc:country" xlink:type="simple">China</named-content>; stateProvince: <named-content xmlns:xlink="http://www.w3.org/1999/xlink" content-type="dwc:stateProvince" xlink:type="simple">Xinjiang Uygur Autonomous Region</named-content>; county: <named-content xmlns:xlink="http://www.w3.org/1999/xlink" content-type="dwc:county" xlink:type="simple">Fuyun county</named-content>; locality: <named-content xmlns:xlink="http://www.w3.org/1999/xlink" content-type="dwc:locality" xlink:type="simple">Eerqisi River</named-content>; verbatimDepth: <named-content xmlns:xlink="http://www.w3.org/1999/xlink" content-type="dwc:verbatimDepth" xlink:type="simple">205 m</named-content>; verbatimLatitude: <named-content xmlns:xlink="http://www.w3.org/1999/xlink" content-type="dwc:verbatimLatitude" xlink:type="simple">46°59'29" N</named-content>; verbatimLongitude: <named-content xmlns:xlink="http://www.w3.org/1999/xlink" content-type="dwc:verbatimLongitude" xlink:type="simple">89°33'15" E</named-content>; verbatimCoordinateSystem: <named-content xmlns:xlink="http://www.w3.org/1999/xlink" content-type="dwc:verbatimCoordinateSystem" xlink:type="simple">degrees minutes seconds</named-content>; <bold>Identification:</bold> identifiedBy: <named-content xmlns:xlink="http://www.w3.org/1999/xlink" content-type="dwc:identifiedBy" xlink:type="simple">Xinyu Ge</named-content>; <bold>Event:</bold> samplingProtocol: <named-content xmlns:xlink="http://www.w3.org/1999/xlink" content-type="dwc:samplingProtocol" xlink:type="simple">UV light trap</named-content>; eventDate: <named-content xmlns:xlink="http://www.w3.org/1999/xlink" content-type="dwc:eventDate" xlink:type="simple">7 Jul 2024</named-content>; <bold>Record Level:</bold> institutionCode: <named-content xmlns:xlink="http://www.w3.org/1999/xlink" content-type="dwc:institutionCode" xlink:type="simple">Tianjin Normal University, Tianjin, China (TJNU)</named-content></p></list-item><list-item><p><bold>Type status:</bold> <named-content xmlns:xlink="http://www.w3.org/1999/xlink" content-type="dwc:typeStatus" xlink:type="simple">Other material</named-content>. <bold>Occurrence:</bold> sex: <named-content xmlns:xlink="http://www.w3.org/1999/xlink" content-type="dwc:sex" xlink:type="simple">1 male</named-content>; lifeStage: <named-content xmlns:xlink="http://www.w3.org/1999/xlink" content-type="dwc:lifeStage" xlink:type="simple">adult</named-content>; occurrenceID: <named-content xmlns:xlink="http://www.w3.org/1999/xlink" content-type="dwc:occurrenceID" xlink:type="simple">C97EB15D-29F9-5FC2-886C-1683B2F385F8</named-content>; <bold>Location:</bold> country: <named-content xmlns:xlink="http://www.w3.org/1999/xlink" content-type="dwc:country" xlink:type="simple">China</named-content>; stateProvince: <named-content xmlns:xlink="http://www.w3.org/1999/xlink" content-type="dwc:stateProvince" xlink:type="simple">Inner Mongolia Autonomous Region</named-content>; county: <named-content xmlns:xlink="http://www.w3.org/1999/xlink" content-type="dwc:county" xlink:type="simple">Manzhouli City</named-content>; locality: <named-content xmlns:xlink="http://www.w3.org/1999/xlink" content-type="dwc:locality" xlink:type="simple">Erzi Rivers</named-content>; verbatimDepth: <named-content xmlns:xlink="http://www.w3.org/1999/xlink" content-type="dwc:verbatimDepth" xlink:type="simple">205 m</named-content>; verbatimLatitude: <named-content xmlns:xlink="http://www.w3.org/1999/xlink" content-type="dwc:verbatimLatitude" xlink:type="simple">46°59'29" N</named-content>; verbatimLongitude: <named-content xmlns:xlink="http://www.w3.org/1999/xlink" content-type="dwc:verbatimLongitude" xlink:type="simple">89°33'15" E</named-content>; verbatimCoordinateSystem: <named-content xmlns:xlink="http://www.w3.org/1999/xlink" content-type="dwc:verbatimCoordinateSystem" xlink:type="simple">degrees minutes seconds</named-content>; <bold>Identification:</bold> identifiedBy: <named-content xmlns:xlink="http://www.w3.org/1999/xlink" content-type="dwc:identifiedBy" xlink:type="simple">Xinyu Ge</named-content>; <bold>Event:</bold> samplingProtocol: <named-content xmlns:xlink="http://www.w3.org/1999/xlink" content-type="dwc:samplingProtocol" xlink:type="simple">UV light trap</named-content>; eventDate: <named-content xmlns:xlink="http://www.w3.org/1999/xlink" content-type="dwc:eventDate" xlink:type="simple">8 Aug 2024</named-content>; <bold>Record Level:</bold> institutionCode: <named-content xmlns:xlink="http://www.w3.org/1999/xlink" content-type="dwc:institutionCode" xlink:type="simple">Tianjin Normal University, Tianjin, China (TJNU)</named-content></p></list-item></list></tp:treatment-sec><tp:treatment-sec sec-type="Description"><title>Description</title><p>Mean length of 5<sup>th</sup> instar larvae about 21 mm (n = 5). Overall body shape as usual in hydropsychid larvae (Fig. <xref ref-type="fig" rid="F12641643">5</xref>). The colours of the specimens in alcohol are as follows: body creamy-white; head dark brown with yellow stripe; pronotum, ventral prosternum, abdominal sternum, legs and anal claws yellowish-brown.</p><p><bold>Head.</bold> Head at dorsal view roughly rectangular, about 2.7 mm long and 2.4 mm wide. Dorsum of head mostly light brown, with yellowish area around eyes, frontoclypeal apotome and parietal (Fig. <xref ref-type="fig" rid="F12634342">6</xref>A). Yellowish marks divided into three columns with two marks in each column on the frontoclypeal apotome, the stripes on the front left and front right are crescent-shaped, with rest of the marks nearly circular. Anterior margin of frontoclypeal apotome slightly concave, with mediotransversal fold arm conspicuous, anterior margin slightly convex, posterior angle ogival, about 120°. Dorsum of head with dark brown hair-like setae, short and brown truncate peg-like setae and short acuminate peg-like setae. Head in lateral view nearly trapezoid, parietal almost yellowish, eyes oval and black (Fig. <xref ref-type="fig" rid="F12634342">6</xref>B). In ventral view (Fig. <xref ref-type="fig" rid="F12634342">6</xref>C), pair of files brown, parietals otherwise yellow; anterior ventral apotome nearly triangular, brown, with anterior border slightly concave and anterolateral angles rounded. Ventral ecdysial line about 3 times the length of anterior ventral apotome. Posterior ventral apotome tiny, triangular, brown. There is a concave-shaped triangle at 2/3 distance posterior of ventral ecdysial line. Mandibles (Fig. <xref ref-type="fig" rid="F12634342">6</xref>D) triangular, dark yellow basally and mostly brown in ventral view, each with two apical teeth and 3 subapicomesal teeth; left mandible with about 10 setae at lateral margin and with brush of about dozen stiff hairs at middle of inner side. Right and left mandibles nearly symmetrical. Submentum (Fig. <xref ref-type="fig" rid="F12634342">6</xref>E) in ventral view with basal 2/3 somewhat trapezoidal and distal 1/3 divided, forming two lobes, two lobes nearly oval, posterior margin slightly convex posteriorly. Each anterolateral corner with few long setae and many short setae and each posterolateral corner with stout, short setae. Maxilla (Fig. <xref ref-type="fig" rid="F12634342">6</xref>E) each with cardo drop-shaped, brown, stipes.</p><p><bold>Thorax.</bold> Pronotum (Fig. <xref ref-type="fig" rid="F12634349">7</xref>A) subrectangular and yellowish-brown, with its width about 4 times its length in dorsal view, subdivided by mid-dorsal ecdysial line. Anterior margin straight and dark brown, posterior margin slightly concave black or dark brown. Pronotum covered with many brown short acuminate peg-like setae, hair-like setae and few truncate peg-hair setae in dorsal view. Prosternal plate large (Fig. <xref ref-type="fig" rid="F12634349">7</xref>B), nearly trapezoidal, with its width about 5 times its length; anterior margin blackish, slightly sinuous and slightly convex anteriorly on meson, posterior margin slightly concave. Intersegmental fold often covering two pairs of sclerites posterior of prosternal sclerite; on each side, lateral and submesal sclerite pieces behind prosternal sclerite fused into subrhombic sclerites (Fig. <xref ref-type="fig" rid="F12634349">7</xref>B) and with width about 3.5 times its length. Mesonotum (Fig. <xref ref-type="fig" rid="F12634349">7</xref>C) yellow brown in dorsal view, undivided on mid-line, with anterior margin straight, anterolateral angles and lateral margins and posterolateral angles black, pair of tint lines issuing from anterolateral angles extending anteromesad to level of ends of V-shaped black mark on middle of posterior margin, each line with anteromesal end bulging and darkened. Diagonal grooves indistinct. Anterior margin with many black hair-like setae and few truncate or acuminate peg-like setae. Metanotum (Fig. <xref ref-type="fig" rid="F12634349">7</xref>D) subrectangular and lighter than pronotum and mesonota in lightly yellowish-brown and undivided on mid-line in dorsal view. Anterior margin slightly sinuous, convex anteriorly on meson. Posterior margin shallowly concave, slightly sinuous black mark on middle of posterior margin, anterolateral angles and lateral margins black; broad and deep diagonal grooves issuing from anterolateral angles and more conspicuous than those of mesonotum extending 2/3 distance towards posterior meson of notum. Muscle scars darker than background, longitudinally arranged. Setae on mesonotum and metanotum less dense than those on pronotum. Mesosternum and metasternum with one and two pairs of single-stemmed ventral gills, respectively.</p><p><bold>Legs.</bold> Legs yellowish-brown. Forelegs slightly shorter and thicker in structure than mid- and hind legs (Fig. <xref ref-type="fig" rid="F12634355">8</xref>A, 7C and 7D). Each fore-trochantin bifurcate (Fig. <xref ref-type="fig" rid="F12634355">8</xref>B), two branches divergent at angle of about 90º, with about 10 setae, upper branch slender, lower one stout. Fore-coxae shorter than mid- and hind coxae and somewhat conical, mid- and hind coxae are relatively long and shaped cylindrical in lateral view. Trochanters (Fig. <xref ref-type="fig" rid="F12634355">8</xref>B) each two-segmented and approximate triangular, each with basal segment subtriangular and shorter than subtriangular apical segment, trochanteral brush usually present on apical segment, ventral margin with more than 20 spike-like setae and two-three long slender setae. Fore-femora in lateral view pentagonal, dorsal and ventral margins with dense long slender setae and spike-like setae, respectively. Fore-tibiae and fore-tarsi shorter and stouter than mid- and hind tibiae and tarsi. Mid- and hind femora cylindrical, with few long slender setae and several shorter spike-like setae. Trochanters each two-segmented and approximately triangular, with dense spike-like setae and some long slender setae. Every tibiae and tarsus shaped like tube, forelegs are stouter than those of mid- and hind legs. Tarsal claws slightly curved downwards, of which mid-legs and hind legs fork.</p><p><bold>Abdomen.</bold> Abdominal segments I–IX covered densely with slender, dark hair-like setae, segments I–VIII also covered with flat end, brown scale-hair setae (Fig. <xref ref-type="fig" rid="F12634355">8</xref>E). There is one long slender seta at each of the sa2 of the abdominal segments I–VII. Abdominal sterna with three types of gills: bifid-stemmed gill, single-stemmed gill and pupal gill. The gill distribution pattern is similar to that of <italic><tp:taxon-name><tp:taxon-name-part taxon-name-part-type="genus" reg="Hydropsyche">H.</tp:taxon-name-part><tp:taxon-name-part taxon-name-part-type="species" reg="briareus">briareus</tp:taxon-name-part></tp:taxon-name></italic>. Subtriangular sterna of segments VIII and IX each with pair of ventral plates (Fig. <xref ref-type="fig" rid="F12634355">8</xref>F). Pair of sternites VIII subtriangular, yellowish-brown, covered with acuminate peg-like setae; posterior margin of these sternites with long, dark brown spike-like setae. Pair of sternites IX subtrapezoid, yellowish-brown; acuminate peg-like setae on posterior parts of these sternites longer and thicker than those of segment VIII; posterior margin also covered with long, dark brown spike-like setae. Anal prolegs and claws yellowish-brown (Fig. <xref ref-type="fig" rid="F12634355">8</xref>G). Anal claws hook-like, angled about 60º, basal part of anal prolegs with about 30 long slender setae.</p></tp:treatment-sec><tp:treatment-sec sec-type="Diagnosis"><title>Diagnosis</title><p>The larva of <italic><tp:taxon-name><tp:taxon-name-part taxon-name-part-type="genus" reg="Hydropsyche">H.</tp:taxon-name-part><tp:taxon-name-part taxon-name-part-type="species" reg="kozhantschikovi">kozhantschikovi</tp:taxon-name-part></tp:taxon-name></italic> can be diagnosed by the combination of the following features: (1) frontoclypeal apotome with posterior angle ogival, about 120°, with posterior portion of each frontoclypeal suture slightly sinuous; (2) frontoclypeal apotome have yellow stripes divided into three columns with two patches in each column on the frontoclypeal apotome, the stripes on the front left and front right being crescent-shaped, while the rest are circular; (3) each fore-trochantin bifurcate, two branches divergent at angle of about 90º.</p></tp:treatment-sec><tp:treatment-sec><!--Section generated to contain objects referenced in tp:taxon-treatment.--><fig id="F12641643" position="float" orientation="portrait"><object-id xmlns:xlink="http://www.w3.org/1999/xlink" content-type="arpha" xlink:type="simple">3FDAC800-0153-5D1E-B9ED-59CC2490102E</object-id><object-id xmlns:xlink="http://www.w3.org/1999/xlink" content-type="doi" xlink:type="simple">10.3897/BDJ.13.e151321.figure5</object-id><label>Figure 5.</label><caption><p>The overall body shape of larval <italic><tp:taxon-name><tp:taxon-name-part taxon-name-part-type="genus" reg="Hydropsyche">H.</tp:taxon-name-part><tp:taxon-name-part taxon-name-part-type="species" reg="kozhantschikovi">kozhantschikovi</tp:taxon-name-part></tp:taxon-name></italic> in lateral view.</p></caption><graphic xmlns:xlink="http://www.w3.org/1999/xlink" xlink:href="bdj-13-e151321-g005.jpg" position="float" id="oo_1256292.jpg" orientation="portrait" xlink:type="simple"><uri content-type="original_file" xlink:type="simple">https://binary.pensoft.net/fig/1256292</uri></graphic></fig><fig id="F12634342" position="float" orientation="portrait"><object-id xmlns:xlink="http://www.w3.org/1999/xlink" content-type="arpha" xlink:type="simple">1B3AFA1C-6635-5C68-A44A-57C0E82D5F8F</object-id><object-id xmlns:xlink="http://www.w3.org/1999/xlink" content-type="doi" xlink:type="simple">10.3897/BDJ.13.e151321.figure6</object-id><label>Figure 6.</label><caption><p>Head of <italic><tp:taxon-name><tp:taxon-name-part taxon-name-part-type="genus" reg="Hydropsyche">H.</tp:taxon-name-part><tp:taxon-name-part taxon-name-part-type="species" reg="kozhantschikovi">kozhantschikovi</tp:taxon-name-part></tp:taxon-name></italic>. <bold>A</bold> dorsal; <bold>B</bold> right lateral; <bold>C</bold> ventral; <bold>D</bold> left mandible, dorsal; <bold>E</bold> submentum, cardo and anterior ventral apotome, ventral.</p></caption><graphic xmlns:xlink="http://www.w3.org/1999/xlink" xlink:href="bdj-13-e151321-g006.jpg" position="float" id="oo_1255433.jpg" orientation="portrait" xlink:type="simple"><uri content-type="original_file" xlink:type="simple">https://binary.pensoft.net/fig/1255433</uri></graphic></fig><fig id="F12634349" position="float" orientation="portrait"><object-id xmlns:xlink="http://www.w3.org/1999/xlink" content-type="arpha" xlink:type="simple">7FF66C1E-E88F-5099-B5C3-6969DF356D75</object-id><object-id xmlns:xlink="http://www.w3.org/1999/xlink" content-type="doi" xlink:type="simple">10.3897/BDJ.13.e151321.figure7</object-id><label>Figure 7.</label><caption><p>Thorax of <italic><tp:taxon-name><tp:taxon-name-part taxon-name-part-type="genus" reg="Hydropsyche">H.</tp:taxon-name-part><tp:taxon-name-part taxon-name-part-type="species" reg="kozhantschikovi">kozhantschikovi</tp:taxon-name-part></tp:taxon-name></italic> Martynov, 1924. <bold>A</bold> pronotum, dorsal; <bold>B</bold> prosternal plates and posterior prosternal sclerites, ventral; <bold>C</bold> mesonotum, dorsal; <bold>D</bold> metanotum, dorsal.</p></caption><graphic xmlns:xlink="http://www.w3.org/1999/xlink" xlink:href="bdj-13-e151321-g007.jpg" position="float" id="oo_1255436.jpg" orientation="portrait" xlink:type="simple"><uri content-type="original_file" xlink:type="simple">https://binary.pensoft.net/fig/1255436</uri></graphic></fig><fig id="F12634355" position="float" orientation="portrait"><object-id xmlns:xlink="http://www.w3.org/1999/xlink" content-type="arpha" xlink:type="simple">A6C7C03C-2B28-59F1-93DF-7EA01CDF721F</object-id><object-id xmlns:xlink="http://www.w3.org/1999/xlink" content-type="doi" xlink:type="simple">10.3897/BDJ.13.e151321.figure8</object-id><label>Figure 8.</label><caption><p>Legs and abdomen of <italic><tp:taxon-name><tp:taxon-name-part taxon-name-part-type="genus" reg="Hydropsyche">H.</tp:taxon-name-part><tp:taxon-name-part taxon-name-part-type="species" reg="kozhantschikovi">kozhantschikovi</tp:taxon-name-part></tp:taxon-name></italic>. <bold>A</bold> right foreleg, right lateral; <bold>B</bold> right propleuron, right lateral; <bold>C</bold> right mid-leg, right lateral; <bold>D</bold> right hind-leg, right lateral; <bold>E</bold> setae of abdominal tergum VI, left dorsolateral; <bold>F</bold> plates on abdominal sterna VIII and IX, ventral; <bold>G</bold> anal prolegs, left lateral.</p></caption><graphic xmlns:xlink="http://www.w3.org/1999/xlink" xlink:href="bdj-13-e151321-g008.jpg" position="float" id="oo_1255437.jpg" orientation="portrait" xlink:type="simple"><uri content-type="original_file" xlink:type="simple">https://binary.pensoft.net/fig/1255437</uri></graphic></fig></tp:treatment-sec></tp:taxon-treatment>
